# Supplementary material for: A new species of Bredia (Sonerileae, Melastomataceae) from Sichuan, China
Source: PhytoKeys. 2020 Jul 3;152:1–14. doi: 10.3897/phytokeys.152.53512 (PMC7351796; doi:10.3897/phytokeys.152.53512)
Supplement: XML Treatment for Bredia hispida [file phytokeys.152.53512-treatment1.xml]

<!DOCTYPE tp:taxon-treatment
  PUBLIC "-//TaxonX//DTD Taxonomic Treatment Publishing DTD v0 20100105//EN" "tax-treatment-NSO.dtd">
<tp:taxon-treatment xmlns:tp="http://www.plazi.org/taxpub"><tp:treatment-meta><kwd-group><label>Taxon classification</label><kwd><named-content xmlns:xlink="http://www.w3.org/1999/xlink" content-type="kingdom">Plantae</named-content></kwd><kwd><named-content xmlns:xlink="http://www.w3.org/1999/xlink" content-type="order">Myrtales</named-content></kwd><kwd><named-content xmlns:xlink="http://www.w3.org/1999/xlink" content-type="family">Melastomataceae</named-content></kwd></kwd-group><mixed-citation publication-type="journal"><person-group><name><surname>Dai</surname><given-names>Jin-Hong</given-names></name><name><surname>Zhou</surname><given-names>Qiu-Jie</given-names></name><name><surname>Zhou</surname><given-names>Ren-Chao</given-names></name><name><surname>Liu</surname><given-names>Ying</given-names></name></person-group><article-title>A new species of <italic><tp:taxon-name><tp:taxon-name-part taxon-name-part-type="genus" reg="Bredia">Bredia</tp:taxon-name-part></tp:taxon-name></italic> (Sonerileae, <tp:taxon-name><tp:taxon-name-part taxon-name-part-type="family">Melastomataceae</tp:taxon-name-part></tp:taxon-name>) from Sichuan, China</article-title><source>PhytoKeys</source><day>03</day><month>7</month><year>2020</year><volume>152</volume><fpage>1</fpage><lpage>14</lpage><pub-id pub-id-type="doi">10.3897/phytokeys.152.53512</pub-id></mixed-citation></tp:treatment-meta><tp:nomenclature><tp:taxon-name><object-id xmlns:xlink="http://www.w3.org/1999/xlink" content-type="arpha" xlink:type="simple">8F6B35DC-5251-5CB3-AF46-C283A54BE437</object-id>
            <tp:taxon-name-part taxon-name-part-type="genus" reg="Bredia">Bredia</tp:taxon-name-part>
            <tp:taxon-name-part taxon-name-part-type="species" reg="hispida">hispida</tp:taxon-name-part>
            <object-id xmlns:xlink="http://www.w3.org/1999/xlink" content-type="ipni" xlink:type="simple">urn:lsid:ipni.org:names:77209989-1</object-id>
          </tp:taxon-name><tp:taxon-authority>J.H. Dai &amp; Ying Liu</tp:taxon-authority><tp:taxon-status xmlns:xlink="http://www.w3.org/1999/xlink" xlink:type="simple">sp. nov.</tp:taxon-status><xref ref-type="fig" rid="F2">Figures 2</xref><xref ref-type="fig" rid="F3">, 3</xref><xref ref-type="fig" rid="F6">, 6</xref></tp:nomenclature><tp:treatment-sec sec-type="material" id="SECID0EL6AE"><title>Type.</title><p>China. Sichuan: Xuyong County, Shui-wei town, Guang-mu village, 1338 m, on steep rock cliff of a small waterfall, 1 Sept 2019, Ying Liu 764 (holotype: PE; isotype: A, SYS).</p></tp:treatment-sec><tp:treatment-sec sec-type="diagnosis" id="SECID0EQ6AE"><title>Diagnosis.</title><p>Resembles <italic><tp:taxon-name><tp:taxon-name-part taxon-name-part-type="genus" reg="Bredia">B.</tp:taxon-name-part> <tp:taxon-name-part taxon-name-part-type="species" reg="changii">changii</tp:taxon-name-part></tp:taxon-name></italic>, <italic><tp:taxon-name><tp:taxon-name-part taxon-name-part-type="genus" reg="Bredia">B.</tp:taxon-name-part> <tp:taxon-name-part taxon-name-part-type="species" reg="repens">repens</tp:taxon-name-part></tp:taxon-name></italic> and <italic><tp:taxon-name><tp:taxon-name-part taxon-name-part-type="genus" reg="Bredia">B.</tp:taxon-name-part> <tp:taxon-name-part taxon-name-part-type="species" reg="guidongensis">guidongensis</tp:taxon-name-part></tp:taxon-name></italic> in the prostrate habit and isomorphic stamens but differs from these species in its unequal leaves (vs. equal), stiffly papery leaf blade (vs. papery) hispid with 2–4 mm long, spreading stout bristles (vs. pubescent or villous with trichomes ≤ 1 mm) and acuminate apex (vs. obtuse or acute).</p></tp:treatment-sec><tp:treatment-sec sec-type="description" id="SECID0EYAAG"><title>Description.</title><p>Subshrubs, up to 15 cm tall. Stems cylindrical, inconspicuously pubescent with very short, uniseriate appressed trichomes, prostrate at middle and lower parts, branched, with adventitious roots. Opposed leaves often unequal; petiole 0.6–5 cm long, inconspicuously pubescent; leaf blade ovate to ovate elliptic, larger blades 4–9.9 × 1.6–4 cm, smaller blades 1.1–5× 0.7–2.5 cm, stiffly papery, abaxial surface pale green, inconspicuously pubescent, adaxial surface green to yellowish green, inconspicuously pubescent, hispid with spreading stout white bristles (2–4 mm long) between veins, lateral veins 2 or 3 pairs, base cordate, margin inconspicuously serrulate, apex acuminate. Inflorescences terminal or axillary, sometimes on old branchlets; 2–3-flowered cyme or solitary. Peduncle 2–10 cm long, pubescent with uniseriate appressed trichomes. Flowers bisexual, radial but androecium slightly bilateral, 4-merous, rarely 5-merous. Pedicels and calyces pubescent with uniseriate appressed trichomes and multiseriate spreading glandular trichomes. Pedicels 7–16 mm long. Hypanthium cup-shaped, ca. 4 × 4 mm, pubescent with spreading glandular trichomes. Calyx lobes 4, linear-lanceolate, ca. 3–4 mm long. Petals 4, purplish pink, ovate, 7 × 5 mm, slightly oblique, apex acute. Stamens 8, isomorphic, subequal in length, 8–10 mm long. Anthers purplish, bilocular, lanceolate, ca. 4–5.5 mm long, base slightly gibbous, connective decurrent, forming a tuberculate appendage dorsally. Ovary half inferior, locules 4, placentation axillary, ovary apex with a membranous crown, crown margin ciliate with glandular trichomes. Style ca. 11 mm long, puberulous in the lower part. Young fruit cup-shaped, apex crowned, crown exserted from hypanthium. Seeds numerous, premature.</p><fig id="F6" position="float" orientation="portrait"><object-id xmlns:xlink="http://www.w3.org/1999/xlink" content-type="doi" xlink:type="simple">10.3897/phytokeys.152.53512.figure6</object-id><object-id xmlns:xlink="http://www.w3.org/1999/xlink" content-type="arpha" xlink:type="simple">CD42181E-E3AA-59B0-9EDC-DD16FD71F89F</object-id><label>Figure 6.</label><caption><p>Holotype of <italic><tp:taxon-name><tp:taxon-name-part taxon-name-part-type="genus" reg="Bredia">Bredia</tp:taxon-name-part> <tp:taxon-name-part taxon-name-part-type="species" reg="hispida">hispida</tp:taxon-name-part></tp:taxon-name></italic>, Y. Liu 764 (PE). Scale bar: 5 cm.</p></caption><graphic xmlns:xlink="http://www.w3.org/1999/xlink" xlink:href="phytokeys-152-001-g006.jpg" position="float" orientation="portrait" xlink:type="simple" id="oo_428583.jpg"><uri content-type="original_file" xlink:type="simple">https://binary.pensoft.net/fig/428583</uri></graphic></fig></tp:treatment-sec><tp:treatment-sec sec-type="phenology" id="SECID0EVBAG"><title>Phenology.</title><p>Flowering July–September, young fruits in September.</p></tp:treatment-sec><tp:treatment-sec sec-type="etymology" id="SECID0E1BAG"><title>Etymology.</title><p>The specific epithet is based on the spreading stout bristles on the leaf blade of this species.</p></tp:treatment-sec><tp:treatment-sec sec-type="distribution" id="SECID0E6BAG"><title>Distribution.</title><p><italic><tp:taxon-name><tp:taxon-name-part taxon-name-part-type="genus" reg="Bredia">Bredia</tp:taxon-name-part> <tp:taxon-name-part taxon-name-part-type="species" reg="hispida">hispida</tp:taxon-name-part></tp:taxon-name></italic> is currently known from Xuyong County, southeastern Sichuan, China (Fig. <xref ref-type="fig" rid="F7">7</xref>). It occurs on damp steep red sandstone cliff, often below a seasonal waterfall, at 1000–1400 m.</p><fig id="F7" position="float" orientation="portrait"><object-id xmlns:xlink="http://www.w3.org/1999/xlink" content-type="doi" xlink:type="simple">10.3897/phytokeys.152.53512.figure7</object-id><object-id xmlns:xlink="http://www.w3.org/1999/xlink" content-type="arpha" xlink:type="simple">556E864E-67EA-553E-B490-ED7D30A28F84</object-id><label>Figure 7.</label><caption><p>Distribution of <italic><tp:taxon-name><tp:taxon-name-part taxon-name-part-type="genus" reg="Bredia">Bredia</tp:taxon-name-part> <tp:taxon-name-part taxon-name-part-type="species" reg="hispida">hispida</tp:taxon-name-part></tp:taxon-name></italic> (triangle).</p></caption><graphic xmlns:xlink="http://www.w3.org/1999/xlink" xlink:href="phytokeys-152-001-g007.jpg" position="float" orientation="portrait" xlink:type="simple" id="oo_428585.jpg"><uri content-type="original_file" xlink:type="simple">https://binary.pensoft.net/fig/428585</uri></graphic></fig></tp:treatment-sec><tp:treatment-sec sec-type="Additional specimen examined" id="SECID0EMDAG"><title>Additional specimen examined.</title><p>China. Sichuan: Xuyong County, Shui-wei town, Guan-dou village, 15 Sept 2013, W. B. Ju and H. N. Deng, HGX13524 (CDBI); Xuyong County, Shui-wei town, Guang-mu village, 27 Aug 2013, W. B. Ju and H. N. Deng, HGX12702 (CDBI); Xuyong County, Long-feng town, Ling-guan-ti power station, 4 Aug 2012, X. F. Gao, Y. D. Gao and W. B. Ju, HGX10961 (CDBI).</p></tp:treatment-sec><tp:treatment-sec><!--Section generated to contain objects referenced in tp:taxon-treatment.--><fig id="F2" position="float" orientation="portrait"><object-id xmlns:xlink="http://www.w3.org/1999/xlink" content-type="doi" xlink:type="simple">10.3897/phytokeys.152.53512.figure2</object-id><object-id xmlns:xlink="http://www.w3.org/1999/xlink" content-type="arpha" xlink:type="simple">3A9CACEF-1B7C-563D-BFF9-BF4F0C5C126C</object-id><label>Figure 2.</label><caption><p><italic><tp:taxon-name><tp:taxon-name-part taxon-name-part-type="genus" reg="Bredia">Bredia</tp:taxon-name-part> <tp:taxon-name-part taxon-name-part-type="species" reg="hispida">hispida</tp:taxon-name-part></tp:taxon-name></italic>. <bold>A</bold> Habitat <bold>B</bold> a flowering branch, showing the prostrate habit <bold>C</bold> adaxial leaf surface <bold>D</bold> abaxial leaf surface <bold>E</bold> lateral view of leaf, showing the stout long bristles <bold>F</bold> terminal inflorescence <bold>G</bold> axillary inflorescences on old branchlets. All from Y. Liu 764 (A, PE, SYS).</p></caption><graphic xmlns:xlink="http://www.w3.org/1999/xlink" xlink:href="phytokeys-152-001-g002.jpg" position="float" orientation="portrait" xlink:type="simple" id="oo_428578.jpg"><uri content-type="original_file" xlink:type="simple">https://binary.pensoft.net/fig/428578</uri></graphic></fig><fig id="F3" position="float" orientation="portrait"><object-id xmlns:xlink="http://www.w3.org/1999/xlink" content-type="doi" xlink:type="simple">10.3897/phytokeys.152.53512.figure3</object-id><object-id xmlns:xlink="http://www.w3.org/1999/xlink" content-type="arpha" xlink:type="simple">3EF0BBF7-AE17-5EF5-B3B7-92CA820CF77E</object-id><label>Figure 3.</label><caption><p>Floral details and young fruit of <italic><tp:taxon-name><tp:taxon-name-part taxon-name-part-type="genus" reg="Bredia">Bredia</tp:taxon-name-part> <tp:taxon-name-part taxon-name-part-type="species" reg="hispida">hispida</tp:taxon-name-part></tp:taxon-name></italic>. <bold>A</bold> Side view of a flower <bold>B</bold> top view of a flower <bold>C</bold> longitudinal section of a flower showing isomorphic stamens and ovary crown <bold>D</bold> top view of a young fruit <bold>E</bold> side view of a young fruit showing enlarged ovary crown exserted from hypanthium. Scale bar: 5 mm (<bold>C</bold>). All from Y. Liu 764 (A, PE, SYS).</p></caption><graphic xmlns:xlink="http://www.w3.org/1999/xlink" xlink:href="phytokeys-152-001-g003.jpg" position="float" orientation="portrait" xlink:type="simple" id="oo_428579.jpg"><uri content-type="original_file" xlink:type="simple">https://binary.pensoft.net/fig/428579</uri></graphic></fig></tp:treatment-sec></tp:taxon-treatment>
