# Supplementary material for: A new species of Bredia (Sonerileae, Melastomataceae) from Sichuan, China
Source: PhytoKeys. 2020 Jul 3;152:1–14. doi: 10.3897/phytokeys.152.53512 (PMC7351796; doi:10.3897/phytokeys.152.53512)
Supplement: Supplementary material 1 — Table S1. Source of materials studied and GenBank accession numbers for nrITS [file phytokeys-152-001-s001.xls]

## Sheet: Table S1
Table S1. Source of materials studied and GenBank accession numbers for nrITS. Newly generated sequences are indicated in bold.
Taxon	Locality	Voucher	ITS
Tr. Blakeeae
Blakea schlimii (Naudin) Triana	-	-	AY460441
Tr. Dissochaeteae
Dissochaeta gracilis Blume	Java, Indonesia	Liu 601 (SYS)	MG644479
Tr. Sonerileae
Blastus cochinchinensis Lour.	Fengkai, Guandong, China	Liu 446 (SYS)	MG644465
Bredia changii W. Y. Zhao, X. H. Zhan & W. B. Liao	Chongyi, Jiangxi, China	Liu 548 (SYS)	MF952714
Bredia dulanica C. L. Yeh, S. W. Chung & T. C. Hsu	Dulanshan, Taidong, Taiwan	Liu 565 (SYS)	MN031225
Bredia esquirolii (H. Lév.) Lauener	Chishui, Guizhou, China	Liu 587 (SYS)	MG644399
Bredia fordii (Hance) Diels	Fengkai, Guangdong, China	Liu 444 (SYS)	MG644400
Bredia fordii var. micrantha C. Chen	Leshan, Sichuan, China	Liu 580 (SYS)	MG644401
Bredia gibba Ohwi	Pingdong, Taiwan	Liu 566 (SYS)	MG644415
Bredia gracilis (Hand.-Mazz.) Diels	Wugang, Hunan, China	Liu 457 (SYS)	MG644403
Bredia guidongensis (K. M. Liu & J. Tian) R. Zhou & Ying Liu	Guidong, Hunan, China	Liu 472 (SYS)	MG644404
Bredia hirsuta Blume	Taidong, Taiwan	Liu 634 (SYS)	MN031213
Bredia hirsuta var. scandens Ito & Matsum.	Nantou, Taiwan	Liu 539 (SYS)	MG644420
Bredia hispida J. H. Dai & Ying Liu	Xuyong, Sichuan, China	Liu 764 (SYS, A, PE)	MT096406
Bredia latisepala (C. Chen) R. Zhou & Ying Liu	Sangzhi, Hunan, China	Liu 557 (SYS)	MG644405
Bredia longearistata (C. Chen) R. Zhou & Ying Liu	Huanjiang, Guangxi, China	Liu 498 (SYS)	MG644406
Bredia longiloba (Hand.-Mazz.) Diels	Zixi, Jiangxi, China	Liu 544 (SYS)	MF952715
Bredia longiradiosa C. Chen ex Govaerts	Longzhou, Guangxi, China	Liu 486 (SYS)	MN031235
Bredia longiradiosa var. pulchella (C. Chen) R. Zhou & Ying Liu	Longzhou, Guangxi, China	Liu 485 (SYS)	MG644409
Bredia malipoensis D. H. Peng, S. Jin Zeng & Z. Y. Wen	Malipo, Yunnan, China	Liu 509 (SYS)	MG644413
Bredia microphylla H. L. Li	Longsheng, Guangxi, China	Liu 551 (SYS)	MF952716
Bredia oldhamii Hook. f.	Pingdong, Taiwan	Liu 533 (SYS)	MN031237
Bredia plagiopetala (C. Chen) R. Zhou & Ying Liu	Xinning, Hunan, China	Liu 459 (SYS)	MG644410
Bredia plagiopetala (C. Chen) R. Zhou & Ying Liu	Dongan, Hunan, China	Liu 460 (SYS)	MG644411
Bredia reniformis C. M. He, Y. H. Tong & S. J. Zeng	Dahua, Guangxi, China	Liu 748 (SYS)	MT096405
Bredia repens R. Zhou, Q. J. Zhou & Ying Liu	Sangzhi, Hunan, China	Liu 558 (SYS)	MF952713
Bredia rotundifolia Y. C. Liu & C. H. Ou	Zhanghua, Taiwan	Liu 538 (SYS)	MG644419
Bredia tuberculata (Guillaumin) Diels	Shuifu, Yunnan, China	Liu 629 (SYS)	MN031226
Bredia velutina Diels	Jinping, Yunnan, China	Liu 612 (SYS)	MN031165
Bredia violacea H. L. Li	Vietnam	Liu 788 (SYS)	MT096407
Bredia yunnanensis (H. Lév.) Diels	Shuifu, Yunnan, China	Liu 627 (SYS)	MN031189
Fordiophyton faberi Stapf	Emei, Sichuan, China	Liu 588 (SYS)	MN031161
Phyllagathis rotundifolia (Jack) Blume	Kuala Lumpur, Malasysia	Zhou et al. M50 (SYS)	MG644436
Scorpiothyrsus oligotrichus H. L. Li	Ledong, Hainan, China	Liu 454 (SYS)	MG644440
Tashiroea yaeyamensis Matsum.	Komi, Iriomote, Japan	Liu 631 (SYS)	MN031210
