# Supplementary material for: A new species of Bredia (Sonerileae, Melastomataceae) from Sichuan, China
Source: PhytoKeys. 2020 Jul 3;152:1–14. doi: 10.3897/phytokeys.152.53512 (PMC7351796; doi:10.3897/phytokeys.152.53512)
Supplement: Supplementary material 2 — Table S2. Summary statistics of sequences used for phylogenetic analyses [file phytokeys-152-001-s002.xlsx]

## Sheet: Table S2
Table S2. Summary statistics of sequences used for phylogenetic analyses. PIS, parsimony-informative sites.
Marker	Accessions sampled	Aligned base pairs	Variable sites	% Variable sites	Conserved sites	PIS	% PIS	Model
nrITS	35	665	257	38.6	396	134	20.2	GTR+G
