# Supplementary material for: A new species of Bredia (Sonerileae, Melastomataceae) from Sichuan, China
Source: PhytoKeys. 2020 Jul 3;152:1–14. doi: 10.3897/phytokeys.152.53512 (PMC7351796; doi:10.3897/phytokeys.152.53512)
Supplement: Supplementary material 3 — Table S3. Pairwise genetic distances among species of Bredia at the nrITS region [file phytokeys-152-001-s003.xls]

## Sheet: MatrixOutput
Table S3. Pairwise genetic distances among species of Bredia at the nrITS region. Those between B. hispida and remaining species are indicated in bold.
	Bredia hispida	B. changii	B. dulanica	B. esquirolii	B. fordii	B. fordii var. micrantha	B. gibba	B. gracilis	B. guidongensis	B. hirsuta	B. hirsuta var. scandens	B. latisepala	B. longearistata	B. longiloba	B. longiradiosa	B. longiradiosa var. pulchella	B. malipoensis	B. microphylla	B. oldhamii	B. plagiopetala	B. reniformis	B. repens	B. rotundifolia	B. tuberculata	B. velutina	B. violacea	B. yunnanensis
Bredia hispida
B. changii	0.0272294
B. dulanica	0.0357936	0.0424835
B. esquirolii	0.0272294	0.0372393	0.0408295
B. fordii	0.0239617	0.0304761	0.0239774	0.0321818
B. fordii var. micrantha	0.0272294	0.0372393	0.0408295	0	0.0321818
B. gibba	0.030614	0.0372191	0.0046729	0.0389638	0.0190027	0.0389638
B. gracilis	0.0255745	0.0321074	0.0256008	0.0338265	0.00465116	0.0338265	0.0206078
B. guidongensis	0.0272294	0	0.0424835	0.0372393	0.0304761	0.0372393	0.0372191	0.0321074
B. hirsuta	0.0322479	0.038872	0.0031056	0.0406304	0.0206078	0.0406304	0.0015456	0.0222181	0.038872
B. hirsuta var. scandens	0.0339298	0.04057	0.0109879	0.0389374	0.0222316	0.0389374	0.00622451	0.0238445	0.04057	0.00779189
B. latisepala	0.0619682	0.0708729	0.0711081	0.0634882	0.0617613	0.0634882	0.0635344	0.0634882	0.0708729	0.0671004	0.06892
B. longearistata	0.0619682	0.0708729	0.0711081	0.0634882	0.0617613	0.0634882	0.0635344	0.0634882	0.0708729	0.0671004	0.06892	0
B. longiloba	0.0255732	0.028754	0.0255837	0.0337983	0.0109436	0.0337983	0.0205912	0.0125134	0.028754	0.0221963	0.0238251	0.0634538	0.0634538
B. longiradiosa	0.054766	0.0635315	0.0655875	0.0599115	0.0545848	0.0599115	0.0581315	0.0562883	0.0635315	0.0616583	0.0634538	0.00620637	0.00620637	0.0562606
B. longiradiosa var. pulchella	0.054766	0.0635315	0.0655875	0.0599115	0.0545848	0.0599115	0.0581315	0.0562883	0.0635315	0.0616583	0.0634538	0.00620637	0.00620637	0.0562606	0
B. malipoensis	0.0482501	0.0569855	0.0608522	0.0552031	0.0498734	0.0552031	0.0552243	0.0515827	0.0569855	0.0569483	0.0587423	0.0479945	0.0479945	0.0515549	0.0410079	0.0410079
B. microphylla	0.0239234	0.0304273	0.0239391	0.0321301	0	0.0321301	0.0189727	0.00464396	0.0304273	0.0205752	0.0221963	0.0616583	0.0616583	0.0109265	0.0544947	0.0544947	0.0497906
B. oldhamii	0.0322479	0.038872	0.0062354	0.0406304	0.0206078	0.0406304	0.0015456	0.0222181	0.038872	0.00309598	0.00779189	0.0634283	0.0634283	0.0221963	0.0580351	0.0580351	0.0533279	0.0205752
B. plagiopetala	0.0255732	0.028754	0.0255837	0.0337983	0.0109436	0.0337983	0.0205912	0.0125134	0.028754	0.0221963	0.0238251	0.0634538	0.0634538	0	0.0562606	0.0562606	0.0515549	0.0109265	0.0221963
B. reniformis	0.0655999	0.0709324	0.0769634	0.071001	0.0655999	0.071001	0.0711129	0.0673541	0.0709324	0.0728827	0.074722	0.0372191	0.0372191	0.0672982	0.0338528	0.0338528	0.0463186	0.0654897	0.0691156	0.0672982
B. repens	0.0109607	0.0272102	0.0340174	0.0255756	0.0222669	0.0255756	0.028882	0.0238824	0.0272102	0.0305186	0.0321818	0.06006	0.06006	0.023863	0.0528994	0.0528994	0.0464007	0.0222316	0.0305186	0.023863	0.0638211
B. rotundifolia	0.0306127	0.0372041	0.0110052	0.038935	0.0189912	0.038935	0.00623421	0.0205912	0.0372041	0.00780405	0.00937511	0.0653449	0.0653449	0.0205822	0.059918	0.059918	0.0570153	0.0189612	0.00780405	0.0205822	0.0655092	0.0288621
B. tuberculata	0.0125527	0.0256233	0.0357309	0.0272557	0.0239205	0.0272557	0.0305677	0.0255439	0.0256233	0.0322124	0.0338811	0.0618994	0.0618994	0.0255191	0.0547022	0.0547022	0.0481899	0.0238824	0.0322124	0.0255191	0.0656919	0.00777852	0.0305424
B. velutina	0.051765	0.0606371	0.06256	0.0607381	0.0479796	0.0607381	0.056935	0.0496976	0.0606371	0.0586859	0.0623257	0.0604607	0.0604607	0.0478424	0.0532522	0.0532522	0.046653	0.0479004	0.055006	0.0478424	0.0642239	0.0500227	0.0587066	0.0518536
B. violacea	0.035691	0.038919	0.0390618	0.0424708	0.0339173	0.0424708	0.0372736	0.0355755	0.038919	0.0355003	0.0423715	0.061796	0.061796	0.0355339	0.0546117	0.0546117	0.0517182	0.0338626	0.0389374	0.0355339	0.0618594	0.0340182	0.0406966	0.0322996	0.0573243
B. yunnanensis	0.0141509	0.0272557	0.0374241	0.0288957	0.0255599	0.0288957	0.0322336	0.0271859	0.0272557	0.0338811	0.0355576	0.0636902	0.0636902	0.0271636	0.0564633	0.0564633	0.0499433	0.0255191	0.0338811	0.0271636	0.0674928	0.00934947	0.0322108	0.00154202	0.0535953	0.0339584

## Sheet: Caption
Table. Estimates of Evolutionary Divergence between Sequences
The number of base substitutions per site from between sequences are shown. Analyses were conducted using the Kimura 2-parameter model [1]. The rate variation among sites was modeled with a gamma distribution (shape parameter = 1). The analysis involved 28 nucleotide sequences. Codon positions included were 1st+2nd+3rd. All ambiguous positions were removed for each sequence pair. There were a tot…
1. Kimura M. (1980). A simple method for estimating evolutionary rate of base substitutions through comparative studies of nucleotide sequences. Journal of Molecular Evolution 16:111-120.
2. Tamura K., Stecher G., Peterson D., Filipski A., and Kumar S. (2013). MEGA6: Molecular Evolutionary Genetics Analysis version 6.0. Molecular Biology and Evolution30: 2725-2729.
Disclaimer: Although utmost care has been taken to ensure the correctness of the caption, the caption text is provided "as is" without any warranty of any kind. Authors advise the user to carefully check the caption prior to its use for any purpose and report any errors or problems to the authors immediately (www.megasoftware.net). In no event shall the authors and their employers be liable for a…
